# Supplementary material for: Joint processing of long- and short-read sequencing data with deep learning improves variant calling
Source: Cell Rep Methods. 2025 Jul 15;5(7):101107. doi: 10.1016/j.crmeth.2025.101107 (PMC12296420; doi:10.1016/j.crmeth.2025.101107)
Supplement: Table S1. Nanopore R10.4.1 flow cells collected and corresponding data source URLs, related to Table 1 [file mmc2.xlsx]

## Sheet: Foglio1
Table S1. Nanopore R10.4.1 flow cells collected and corresponding data source URLs
Individual	Sample Name	Read Type	Flowcell Type	basecaller	Data Type	Source	URL	Used for training
HG001	HG001_LOR_S01	LR	duplex	Dorado	FAST5	HPRC	https://human-pangenomics.s3.amazonaws.com/submissions/5b73fa0e-658a-4248-b2b8-cd16155bc157--UCSC_GIAB_R1041_nanopore/HG001_R1041_Sheared/11_28_22_R1041_Sheared_HG001.fast5.tar	Y
	HG001_LOR_S02	LR	duplex	Dorado	POD5	ONODR	https://42basepairs.com/browse/s3/ont-open-data/giab_2023.05/flowcells/hg001/20230505_1857_1B_PAO99309_94e07fab
		LR	duplex	Dorado	POD5	ONODR	https://42basepairs.com/browse/s3/ont-open-data/giab_2023.05/flowcells/hg001/20230505_1857_1C_PAO98424_ae91b84c
		LR	duplex	Dorado	POD5	ONODR	https://42basepairs.com/browse/s3/ont-open-data/giab_2023.05/flowcells/hg001/20230509_0956_1B_PAO99309_eece804b
		LR	duplex	Dorado	POD5	ONODR	https://42basepairs.com/browse/s3/ont-open-data/giab_2023.05/flowcells/hg001/20230509_0956_1C_PAO98424_a66982d8	Y
HG002	HG002_ULR_S01	ULR	duplex	Dorado	FAST5	HPRC	https://human-pangenomics.s3.amazonaws.com/submissions/5b73fa0e-658a-4248-b2b8-cd16155bc157--UCSC_GIAB_R1041_nanopore/HG002_R1041_UL/11_16_22_R1041_UL_HG002_1.fast5.tar	Y
			duplex	Dorado	FAST5	HPRC	https://human-pangenomics.s3.amazonaws.com/submissions/5b73fa0e-658a-4248-b2b8-cd16155bc157--UCSC_GIAB_R1041_nanopore/HG002_R1041_UL/11_16_22_R1041_UL_HG002_2.fast5.tar
			duplex	Dorado	FAST5	HPRC	https://human-pangenomics.s3.amazonaws.com/submissions/5b73fa0e-658a-4248-b2b8-cd16155bc157--UCSC_GIAB_R1041_nanopore/HG002_R1041_UL/11_16_22_R1041_UL_HG002_3.fast5.tar
			duplex	Dorado	FAST5	HPRC	https://human-pangenomics.s3.amazonaws.com/submissions/5b73fa0e-658a-4248-b2b8-cd16155bc157--UCSC_GIAB_R1041_nanopore/HG002_R1041_UL/11_16_22_R1041_UL_HG002_4.fast5.tar
			duplex	Dorado	FAST5	HPRC	https://human-pangenomics.s3.amazonaws.com/submissions/5b73fa0e-658a-4248-b2b8-cd16155bc157--UCSC_GIAB_R1041_nanopore/HG002_R1041_UL/12_1_22_R1041_ULCIR_HG002_1.fast5.tar
			duplex	Dorado	FAST5	HPRC	https://human-pangenomics.s3.amazonaws.com/submissions/5b73fa0e-658a-4248-b2b8-cd16155bc157--UCSC_GIAB_R1041_nanopore/HG002_R1041_UL/12_1_22_R1041_ULCIR_HG002_2.fast5.tar
			duplex	Dorado	FAST5	HPRC	https://human-pangenomics.s3.amazonaws.com/submissions/5b73fa0e-658a-4248-b2b8-cd16155bc157--UCSC_GIAB_R1041_nanopore/HG002_R1041_UL/12_1_22_R1041_ULNEB_HG002_1.fast5.tar
			duplex	Dorado	FAST5	HPRC	https://human-pangenomics.s3.amazonaws.com/submissions/5b73fa0e-658a-4248-b2b8-cd16155bc157--UCSC_GIAB_R1041_nanopore/HG002_R1041_UL/12_1_22_R1041_ULNEB_HG002_2.fast5.tar
	HG002_ULR_S02	ULR	duplex	Dorado	FAST5	HPRC	https://human-pangenomics.s3.amazonaws.com/submissions/5b73fa0e-658a-4248-b2b8-cd16155bc157--UCSC_GIAB_R1041_nanopore/HG002_R1041_UL_Duplex/02_08_23_R1041_UL_Duplex_HG002_1.fast5.tar	Y
			duplex	Dorado	FAST5	HPRC	https://human-pangenomics.s3.amazonaws.com/submissions/5b73fa0e-658a-4248-b2b8-cd16155bc157--UCSC_GIAB_R1041_nanopore/HG002_R1041_UL_Duplex/02_08_23_R1041_UL_Duplex_HG002_2.fast5.tar	Y
			duplex	Dorado	FAST5	HPRC	https://human-pangenomics.s3.amazonaws.com/submissions/5b73fa0e-658a-4248-b2b8-cd16155bc157--UCSC_GIAB_R1041_nanopore/HG002_R1041_UL_Duplex/02_08_23_R1041_UL_Duplex_HG002_3.fast5.tar	Y
			duplex	Dorado	FAST5	HPRC	https://human-pangenomics.s3.amazonaws.com/submissions/5b73fa0e-658a-4248-b2b8-cd16155bc157--UCSC_GIAB_R1041_nanopore/HG002_R1041_UL_Duplex/02_08_23_R1041_UL_Duplex_HG002_4.fast5.tar	Y
			duplex	Dorado	FAST5	HPRC	https://human-pangenomics.s3.amazonaws.com/submissions/5b73fa0e-658a-4248-b2b8-cd16155bc157--UCSC_GIAB_R1041_nanopore/HG002_R1041_UL_Duplex/02_08_23_R1041_UL_Duplex_HG002_5.fast5.tar	Y
			duplex	Dorado	FAST5	HPRC	https://human-pangenomics.s3.amazonaws.com/submissions/5b73fa0e-658a-4248-b2b8-cd16155bc157--UCSC_GIAB_R1041_nanopore/HG002_R1041_UL_Duplex/02_08_23_R1041_UL_Duplex_HG002_6.fast5.tar	Y
			duplex	Dorado	FAST5	HPRC	https://human-pangenomics.s3.amazonaws.com/submissions/5b73fa0e-658a-4248-b2b8-cd16155bc157--UCSC_GIAB_R1041_nanopore/HG002_R1041_UL_Duplex/02_08_23_R1041_UL_Duplex_HG002_7.fast5.tar	Y
	HG002_LOR_S01	LR	duplex	Dorado	FAST5	HPRC	https://human-pangenomics.s3.amazonaws.com/submissions/5b73fa0e-658a-4248-b2b8-cd16155bc157--UCSC_GIAB_R1041_nanopore/HG002_R1041_Duplex/1_3_23_R1041_Duplex_HG002_1.fast5.tar	Y
			duplex	Dorado	FAST5	HPRC	https://human-pangenomics.s3.amazonaws.com/submissions/5b73fa0e-658a-4248-b2b8-cd16155bc157--UCSC_GIAB_R1041_nanopore/HG002_R1041_Duplex/1_3_23_R1041_Duplex_HG002_2.fast5.tar
			duplex	Dorado	FAST5	HPRC	https://human-pangenomics.s3.amazonaws.com/submissions/5b73fa0e-658a-4248-b2b8-cd16155bc157--UCSC_GIAB_R1041_nanopore/HG002_R1041_Duplex/1_3_23_R1041_Duplex_HG002_3.fast5.tar
	HG002_LOR_S02	LR	duplex	Dorado	FAST5	HPRC	https://human-pangenomics.s3.amazonaws.com/submissions/5b73fa0e-658a-4248-b2b8-cd16155bc157--UCSC_GIAB_R1041_nanopore/HG002_R1041_Duplex/11_15_22_R1041_Duplex_HG002_1.fast5.tar	Y
			duplex	Dorado	FAST5	HPRC	https://human-pangenomics.s3.amazonaws.com/submissions/5b73fa0e-658a-4248-b2b8-cd16155bc157--UCSC_GIAB_R1041_nanopore/HG002_R1041_Duplex/11_15_22_R1041_Duplex_HG002_2.fast5.tar
			duplex	Dorado	FAST5	HPRC	https://human-pangenomics.s3.amazonaws.com/submissions/5b73fa0e-658a-4248-b2b8-cd16155bc157--UCSC_GIAB_R1041_nanopore/HG002_R1041_Duplex/11_15_22_R1041_Duplex_HG002_3.fast5.tar
			duplex	Dorado	FAST5	HPRC	https://human-pangenomics.s3.amazonaws.com/submissions/5b73fa0e-658a-4248-b2b8-cd16155bc157--UCSC_GIAB_R1041_nanopore/HG002_R1041_Duplex/11_15_22_R1041_Duplex_HG002_4.fast5.tar
			duplex	Dorado	FAST5	HPRC	https://human-pangenomics.s3.amazonaws.com/submissions/5b73fa0e-658a-4248-b2b8-cd16155bc157--UCSC_GIAB_R1041_nanopore/HG002_R1041_Duplex/11_15_22_R1041_Duplex_HG002_5.fast5.tar
			duplex	Dorado	FAST5	HPRC	https://human-pangenomics.s3.amazonaws.com/submissions/5b73fa0e-658a-4248-b2b8-cd16155bc157--UCSC_GIAB_R1041_nanopore/HG002_R1041_Duplex/11_15_22_R1041_Duplex_HG002_6.fast5.tar
			duplex	Dorado	FAST5	HPRC	https://human-pangenomics.s3.amazonaws.com/submissions/5b73fa0e-658a-4248-b2b8-cd16155bc157--UCSC_GIAB_R1041_nanopore/HG002_R1041_Duplex/11_15_22_R1041_Duplex_HG002_7.fast5.tar
			duplex	Dorado	FAST5	HPRC	https://human-pangenomics.s3.amazonaws.com/submissions/5b73fa0e-658a-4248-b2b8-cd16155bc157--UCSC_GIAB_R1041_nanopore/HG002_R1041_Duplex/11_15_22_R1041_Duplex_HG002_8.fast5.tar
			duplex	Dorado	FAST5	HPRC	https://human-pangenomics.s3.amazonaws.com/submissions/5b73fa0e-658a-4248-b2b8-cd16155bc157--UCSC_GIAB_R1041_nanopore/HG002_R1041_Duplex/11_15_22_R1041_Duplex_HG002_9.fast5.tar
			duplex	Dorado	FAST5	HPRC	https://human-pangenomics.s3.amazonaws.com/submissions/5b73fa0e-658a-4248-b2b8-cd16155bc157--UCSC_GIAB_R1041_nanopore/HG002_R1041_Duplex/11_15_22_R1041_Duplex_HG002_10.fast5.tar
			duplex	Dorado	FAST5	HPRC	https://human-pangenomics.s3.amazonaws.com/submissions/5b73fa0e-658a-4248-b2b8-cd16155bc157--UCSC_GIAB_R1041_nanopore/HG002_R1041_Duplex/11_15_22_R1041_Duplex_HG002_11.fast5.tar
			duplex	Dorado	FAST5	HPRC	https://human-pangenomics.s3.amazonaws.com/submissions/5b73fa0e-658a-4248-b2b8-cd16155bc157--UCSC_GIAB_R1041_nanopore/HG002_R1041_Duplex/11_15_22_R1041_Duplex_HG002_12.fast5.tar
HG003	HG003_LOR_S01	LR	duplex	Dorado	POD5	ONODR	https://42basepairs.com/browse/s3/ont-open-data/giab_2023.05/flowcells/hg003/20230504_0915_3E_PAO98397_289a47d8	N
			duplex	Dorado	POD5	ONODR	https://42basepairs.com/browse/s3/ont-open-data/giab_2023.05/flowcells/hg003/20230505_1609_3E_PAO98397_4e702cd4
			duplex	Dorado	POD5	ONODR	https://42basepairs.com/browse/s3/ont-open-data/giab_2023.05/flowcells/hg003/20230505_1857_3B_PAQ00476_291af615
	HG003_LOR_S02	LR	duplex	Dorado	FAST5	ONODR	https://42basepairs.com/browse/s3/ont-open-data/giab_lsk114_2022.12/flowcells/hg003/20221109_1654_5E_PAG65902_96491aed
HG003			duplex	Dorado	FAST5	ONODR	https://42basepairs.com/browse/s3/ont-open-data/giab_lsk114_2022.12/flowcells/hg003/20221109_1654_5F_PAG70058_90cff557	N
HG004	HG004_LOR_S01	LR	duplex	Dorado	POD5	ONODR	https://42basepairs.com/browse/s3/ont-open-data/giab_2023.05/flowcells/hg004/20230503_2350_2C_PAO98633_064894cd	Y
		LR	duplex	Dorado	POD5	ONODR	https://42basepairs.com/browse/s3/ont-open-data/giab_2023.05/flowcells/hg004/20230503_2350_2D_PAO98462_78a9a38d
		LR	duplex	Dorado	FAST5	ONODR	https://42basepairs.com/browse/s3/ont-open-data/giab_2023.05/flowcells/hg004/20230505_1706_2G_PAO98633_9ddb25e9
		LR	duplex	Dorado	FAST5	ONODR	https://42basepairs.com/browse/s3/ont-open-data/giab_2023.05/flowcells/hg004/20230505_1706_2H_PAO98462_947941d1
		LR	duplex	Dorado	FAST5	ONODR	https://42basepairs.com/browse/s3/ont-open-data/giab_2023.05/flowcells/hg004/20230506_1221_2G_PAO98633_162f2f43
		LR	duplex	Dorado	FAST5	ONODR	https://42basepairs.com/browse/s3/ont-open-data/giab_2023.05/flowcells/hg004/20230506_1221_2H_PAO98462_c3dbcd08
	HG004_LOR_S02	LR	duplex	Dorado	FAST5	ONODR	https://42basepairs.com/browse/s3/ont-open-data/giab_lsk114_2022.12/flowcells/hg004/20221109_1654_5G_PAG67404_a8a15ce6	Y
		LR	duplex	Dorado	FAST5	ONODR	https://42basepairs.com/browse/s3/ont-open-data/giab_lsk114_2022.12/flowcells/hg004/20221109_1654_5H_PAG70133_976dfe21
HG005	HG005_LOR_S01	LR	duplex	Dorado	FAST5	HPRC	https://human-pangenomics.s3.amazonaws.com/submissions/5b73fa0e-658a-4248-b2b8-cd16155bc157--UCSC_GIAB_R1041_nanopore/HG005_R1041_Sheared/11_1_22_R1041_Sheared_HG005_1.fast5.tar	Y
HG005			duplex	Dorado	FAST5	HPRC	https://human-pangenomics.s3.amazonaws.com/submissions/5b73fa0e-658a-4248-b2b8-cd16155bc157--UCSC_GIAB_R1041_nanopore/HG005_R1041_Sheared/11_1_22_R1041_Sheared_HG005_2.fast5.tar	Y
