# Supplementary material for: Joint processing of long- and short-read sequencing data with deep learning improves variant calling
Source: Cell Rep Methods. 2025 Jul 15;5(7):101107. doi: 10.1016/j.crmeth.2025.101107 (PMC12296420; doi:10.1016/j.crmeth.2025.101107)
Supplement: Table S2. Nanopore R9.4.1 flow cells collected and corresponding data source URLs, related to Table 1 [file mmc3.xlsx]

## Sheet: Foglio1
Table S2. Nanopore R9.4.1 flow cells collected and corresponding data source URLs
Individual	Sample	Read Type	Flowcell Type	basecaller	Data Type	source	URL	Used for training
HG001	HG001_URL	ULR	simplex	Guppy	FAST5	GIAB	https://s3-us-west-2.amazonaws.com/human-pangenomics/NHGRI_UCSC_panel/HG001/nanopore/ultra-long/HG001_MinION_GridION_R941.part01.NBT2018.fast5.tar	Y
		ULR	simplex	Guppy	FAST5	GIAB	https://s3-us-west-2.amazonaws.com/human-pangenomics/NHGRI_UCSC_panel/HG001/nanopore/ultra-long/HG001_MinION_GridION_R941.part02.fast5.tar	Y
		ULR	simplex	Guppy	FAST5	GIAB	https://s3-us-west-2.amazonaws.com/human-pangenomics/NHGRI_UCSC_panel/HG001/nanopore/ultra-long/HG001_MinION_GridION_R941.part03.fast5.tar	Y
		ULR	simplex	Guppy	FAST5	GIAB	https://s3-us-west-2.amazonaws.com/human-pangenomics/NHGRI_UCSC_panel/HG001/nanopore/ultra-long/HG001_MinION_GridION_R941.part04.fast5.tar	Y
		ULR	simplex	Guppy	FAST5	GIAB	https://s3-us-west-2.amazonaws.com/human-pangenomics/NHGRI_UCSC_panel/HG001/nanopore/ultra-long/HG001_PromethION_R941.part01.fast5.tar	Y
HG002	HG002_URL	ULR	simplex	Guppy	FAST5	GIAB	https://s3-us-west-2.amazonaws.com/human-pangenomics/NHGRI_UCSC_panel/HG002/nanopore/ultra-long/03_08_22_R941_HG002_1.UL.fast5.tar	Y
		ULR	simplex	Guppy	FAST5	GIAB	https://s3-us-west-2.amazonaws.com/human-pangenomics/NHGRI_UCSC_panel/HG002/nanopore/ultra-long/03_08_22_R941_HG002_2.UL.fast5.tar	Y
		ULR	simplex	Guppy	FAST5	GIAB	https://s3-us-west-2.amazonaws.com/human-pangenomics/NHGRI_UCSC_panel/HG002/nanopore/ultra-long/03_08_22_R941_HG002_3.UL.fast5.tar	Y
		ULR	simplex	Guppy	FAST5	GIAB	https://s3-us-west-2.amazonaws.com/human-pangenomics/NHGRI_UCSC_panel/HG002/nanopore/ultra-long/03_08_22_R941_HG002_4.UL.fast5.tar	Y
		ULR	simplex	Guppy	FAST5	GIAB	https://s3-us-west-2.amazonaws.com/human-pangenomics/NHGRI_UCSC_panel/HG002/nanopore/ultra-long/03_08_22_R941_HG002_5.UL.fast5.tar	Y
		ULR	simplex	Guppy	FAST5	GIAB	https://s3-us-west-2.amazonaws.com/human-pangenomics/NHGRI_UCSC_panel/HG002/nanopore/ultra-long/03_08_22_R941_HG002_6.UL.fast5.tar	Y
	HG002_LOR	LR	simplex	Guppy	FAST5	GIAB	https://s3-us-west-2.amazonaws.com/human-pangenomics/NHGRI_UCSC_panel/HG002/nanopore/10_10_18_pION_GM24385_NB_SS.fast5.tar	Y
		LR	simplex	Guppy	FAST5	GIAB	https://s3-us-west-2.amazonaws.com/human-pangenomics/NHGRI_UCSC_panel/HG002/nanopore/GM24385_2.fast5.tar.g1	Y
		LR	simplex	Guppy	FAST5	GIAB	https://s3-us-west-2.amazonaws.com/human-pangenomics/NHGRI_UCSC_panel/HG002/nanopore/GM24385_2.fast5.tar.gz	Y
		LR	simplex	Guppy	FAST5	GIAB	https://s3-us-west-2.amazonaws.com/human-pangenomics/NHGRI_UCSC_panel/HG002/nanopore/GM24385_3.fast5.tar.gz	Y
		LR	simplex	Guppy	FAST5	GIAB	https://s3-us-west-2.amazonaws.com/human-pangenomics/NHGRI_UCSC_panel/HG002/nanopore/GM24385_4.fast5.tar.gz	Y
		LR	simplex	Guppy	FAST5	GIAB	https://s3-us-west-2.amazonaws.com/human-pangenomics/NHGRI_UCSC_panel/HG002/nanopore/GM24385_5.fast5.tar.gz	Y
		LR	simplex	Guppy	FAST5	GIAB	https://s3-us-west-2.amazonaws.com/human-pangenomics/NHGRI_UCSC_panel/HG002/nanopore/GM24385_6.fast5.tar.gz	Y
HG003	HG003_LOR	LR	simplex	Guppy	FAST5	GIAB	https://s3-us-west-2.amazonaws.com/human-pangenomics/NHGRI_UCSC_panel/HG003/nanopore/GM24149_1.fast5.tar.gz	N
		LR	simplex	Guppy	FAST5	GIAB	https://s3-us-west-2.amazonaws.com/human-pangenomics/NHGRI_UCSC_panel/HG003/nanopore/GM24149_2.fast5.tar.gz	N
		LR	simplex	Guppy	FAST5	GIAB	https://s3-us-west-2.amazonaws.com/human-pangenomics/NHGRI_UCSC_panel/HG003/nanopore/GM24149_3.fast5.tar.gz	N
HG004	HG004_LOR	LR	simplex	Guppy	FAST5	GIAB	https://s3-us-west-2.amazonaws.com/human-pangenomics/NHGRI_UCSC_panel/HG004/nanopore/GM24143_1.fast5.tar.gz	Y
		LR	simplex	Guppy	FAST5	GIAB	https://s3-us-west-2.amazonaws.com/human-pangenomics/NHGRI_UCSC_panel/HG004/nanopore/GM24143_2.fast5.tar.gz	Y
		LR	simplex	Guppy	FAST5	GIAB	https://s3-us-west-2.amazonaws.com/human-pangenomics/NHGRI_UCSC_panel/HG004/nanopore/GM24143_3.fast5.tar.gz	Y
HG005	HG005_ULR	ULR	simplex	Guppy	FAST5	GIAB	https://s3-us-west-2.amazonaws.com/human-pangenomics/NHGRI_UCSC_panel/HG005/nanopore/ultra-long/05_25_21_R941_GM24631_3X.UL.fast5.tar	Y
		ULR	simplex	Guppy	FAST5	GIAB	https://s3-us-west-2.amazonaws.com/human-pangenomics/NHGRI_UCSC_panel/HG005/nanopore/ultra-long/05_25_21_R941_GM24631_9X.UL.fast5.tar	Y
		ULR	simplex	Guppy	FAST5	GIAB	https://s3-us-west-2.amazonaws.com/human-pangenomics/NHGRI_UCSC_panel/HG005/nanopore/ultra-long/05_25_21_R941_GM24631_9X_2.UL.fast5.tar	Y
		ULR	simplex	Guppy	FAST5	GIAB	https://s3-us-west-2.amazonaws.com/human-pangenomics/NHGRI_UCSC_panel/HG005/nanopore/ultra-long/05_25_21_R941_GM24631_9X_3.UL.fast5.tar	Y
		ULR	simplex	Guppy	FAST5	GIAB	https://s3-us-west-2.amazonaws.com/human-pangenomics/NHGRI_UCSC_panel/HG005/nanopore/ultra-long/HG005_Circulomics_PromethION_R941.part01.UL.fast5.tar	Y
		ULR	simplex	Guppy	FAST5	GIAB	https://s3-us-west-2.amazonaws.com/human-pangenomics/NHGRI_UCSC_panel/HG005/nanopore/ultra-long/HG005_Circulomics_PromethION_R941.part02.UL.fast5.tar	Y
	HG005_LOR	LR	simplex	Guppy	FAST5	GIAB	https://s3-us-west-2.amazonaws.com/human-pangenomics/NHGRI_UCSC_panel/HG005/nanopore/01_09_20_R941_GM24631_1.fast5.tar	Y
		LR	simplex	Guppy	FAST5	GIAB	https://s3-us-west-2.amazonaws.com/human-pangenomics/NHGRI_UCSC_panel/HG005/nanopore/01_09_20_R941_GM24631_2.fast5.tar	Y
		LR	simplex	Guppy	FAST5	GIAB	https://s3-us-west-2.amazonaws.com/human-pangenomics/NHGRI_UCSC_panel/HG005/nanopore/01_09_20_R941_GM24631_3.fast5.tar	Y
HG006	HG006_LOR	LR	simplex	Guppy	FAST5	GIAB	https://s3-us-west-2.amazonaws.com/human-pangenomics/NHGRI_UCSC_panel/HG006/nanopore/01_09_20_R941_GM24694_1.fast5.tar	Y
		LR	simplex	Guppy	FAST5	GIAB	https://s3-us-west-2.amazonaws.com/human-pangenomics/NHGRI_UCSC_panel/HG006/nanopore/01_09_20_R941_GM24694_2.fast5.tar	Y
		LR	simplex	Guppy	FAST5	GIAB	https://s3-us-west-2.amazonaws.com/human-pangenomics/NHGRI_UCSC_panel/HG006/nanopore/01_09_20_R941_GM24694_3.fast5.tar	Y
HG007	HG007_LOR	LR	simplex	Guppy	FAST5	GIAB	https://s3-us-west-2.amazonaws.com/human-pangenomics/NHGRI_UCSC_panel/HG007/nanopore/01_09_20_R941_GM24695_1.fast5.tar	Y
		LR	simplex	Guppy	FAST5	GIAB	https://s3-us-west-2.amazonaws.com/human-pangenomics/NHGRI_UCSC_panel/HG007/nanopore/01_09_20_R941_GM24695_2.fast5.tar	Y
		LR	simplex	Guppy	FAST5	GIAB	https://s3-us-west-2.amazonaws.com/human-pangenomics/NHGRI_UCSC_panel/HG007/nanopore/01_09_20_R941_GM24695_3.fast5.tar	Y
