# Supplementary material for: Joint processing of long- and short-read sequencing data with deep learning improves variant calling
Source: Cell Rep Methods. 2025 Jul 15;5(7):101107. doi: 10.1016/j.crmeth.2025.101107 (PMC12296420; doi:10.1016/j.crmeth.2025.101107)
Supplement: Table S3. Performance comparison of hybrid DeepVariant (R10.4.1) with other state-of-the-art tools, related to Figure 1 [file mmc4.xlsx]

## Sheet: Foglio1
Table S3. Performance comparison of hybrid DeepVariant (R10.4.1) with other state-of-the-art tools
Info			Overall Perfomances				Duplication FP				GC regions				genomeAD				Low Mappability				Population CNV				Seg. Dup. >10kb				TRR
type	tool	ground truth	F1	TP	FN	FP	F1	TP	FN	FP	F1	TP	FN	FP	F1	TP	FN	FP	F1	TP	FN	FP	F1	TP	FN	FP	F1	TP	FN	FP	F1	TP	FN	FP
SNP	clair3	giab	0.9883	863642.5	9813.5	10725.5	0.3588	290.5	21.5	1037.5	0.9878	285858	3265	3792	0.7499	2540.5	313.5	1389.5	0.9482	53631.5	1984.5	3885.5	0.8307	1906	160	617	0.9154	32889	1782	4308	0.9863	3689	37	65.5
SNP	deepvariant	giab	0.9942	868503.5	4952.5	5103.5	0.7957	286	26	122.5	0.9933	287238	1885	1987	0.8779	2478.5	375.5	316	0.9718	53713.5	1902.5	1213	0.9133	1879.5	186.5	170.5	0.9559	32830.5	1840.5	1189	0.9956	3712	14	18.5
SNP	gatk4	giab	0.9742	843128	30328	14275	0.1726	224	88	2059	0.9733	278560	10563	4724	0.327	1880	974	6757	0.8051	43293	12323	8639	0.5753	1376	690	1342	0.7638	26376	8295	8014	0.9308	3410	316	191
SNP	hybrid	giab	0.996	870357.5	3098.5	3978	0.6735	292	20	266	0.995	287893.5	1229.5	1685	0.8671	2519	335	441.5	0.9713	53457.5	2158.5	1000	0.9167	1888	178	165	0.9541	32592	2079	1055	0.9949	3714	12	26
SNP	nanocaller	giab	0.98	855705	17751	17150.5	0.3606	290.5	21.5	1055.5	0.9779	282888.5	6234.5	6539.5	0.7298	2530	324	1561	0.94	53470	2146	4682	0.8405	1919	147	582	0.9084	32834.5	1836.5	4798.5	0.9722	3654	72	137
SNP	strelka	giab	0.977	853394	20062	20068	0.3447	227	85	778	0.9758	281930	7193	6819	0.5095	2042	812	3174	0.8251	44611	11005	7914	0.6697	1443	623	801	0.7961	27394	7277	6769	0.942	3538	188	248
INDEL	clair3	giab	0.7087	111717	67670	25759.5	0.5751	46.5	3.5	66	0.6782	44041	31902	10431	0.709	1313	724	393.5	0.8771	2750.5	499.5	273.5	0.815	128.5	32.5	26	0.8607	2651	522	347.5	0.944	1638	109	91.5
INDEL	deepvariant	giab	0.7609	137240	42147	47101	0.9099	48	2	7.5	0.737	56130	19813	21534.5	0.7276	1471.5	564.5	613.5	0.9458	3069	181.5	172	0.9236	147	14	10.5	0.927	2933	240	228	0.9698	1694.5	52.5	57
INDEL	gatk4	giab	0.9435	166541	12846	7664	0.2762	34	16	167	0.9421	70267	5676	3174	0.8306	1804	232	574	0.7878	2557	693	698	0.6135	116	45	102	0.8177	2646	527	680	0.9115	1546	201	106
INDEL	hybrid	giab	0.941	169086.5	10300.5	11797	0.8646	49.5	0.5	15	0.9289	70569	5374	5824	0.8861	1803	233	266	0.9431	3020	230	136.5	0.9381	151	10	10	0.9485	2973.5	199.5	128.5	0.9731	1708.5	38.5	60
INDEL	nanocaller	giab	0.5617	130752	48635	169283.5	0.4276	39.5	10.5	94	0.5135	53430	22514	84928.5	0.574	1229	808.5	1138	0.793	2749.5	500.5	953	0.7374	135.5	25.5	73	0.7825	2595	578	899	0.8335	1379.5	367.5	196.5
INDEL	strelka	giab	0.933	161824	17563	6080	0.3879	34	16	94	0.9368	69103	6840	2645	0.831	1719	318	425	0.7958	2395	855	375	0.6768	111	50	56	0.8272	2511	662	397	0.9008	1489	258	74
SNP	clair3	ultima	0.981	853633.5	12227.5	20828	0.2915	240.5	94.5	1089.5	0.9811	282795.5	3998.5	6895.5	0.5216	1825.5	1253.5	2107.5	0.8493	44876.5	3302.5	12643.5	0.6459	1349.5	306.5	1173.5	0.8095	26961	2466	10242	0.9647	3575	89	173.5
SNP	deepvariant	ultima	0.9877	859072	6789	14615	0.6327	235.5	99.5	175	0.9872	284350.5	2443.5	4926	0.6129	1798	1281	999	0.8752	45117	3062	9814.5	0.7311	1354.5	301.5	695.5	0.8531	27062	2365	6965.5	0.974	3598.5	65.5	127
SNP	gatk4	ultima	0.9757	840693	25168	16788	0.1902	249	86	2034	0.9741	277668	9126	5653	0.3522	2069	1010	6574	0.8334	41715	6464	10219	0.599	1310	346	1408	0.806	25721	3706	8672	0.9248	3357	307	239
SNP	hybrid	ultima	0.9894	860973	4888	13530.5	0.5541	248	87	312	0.989	285057	1737	4613.5	0.6094	1840	1239	1129.5	0.8807	45196	2983	9266.5	0.7388	1370	286	683	0.8611	27156	2271	6498	0.9732	3600.5	63.5	135
SNP	nanocaller	ultima	0.9725	845448.5	20406.5	27454	0.2911	239	96	1109	0.9708	279719	7073	9746.5	0.5018	1797	1282	2300	0.8373	44509.5	3669.5	13646.5	0.6419	1334.5	321.5	1167.5	0.7957	26671.5	2755.5	10966.5	0.9496	3536	128	248.5
SNP	strelka	ultima	0.9782	850783	15078	22799	0.3642	244	91	761	0.9763	280969	5825	7849	0.504	2075	1004	3138	0.8466	42624	5555	9904	0.694	1353	303	891	0.8292	26360	3067	7802	0.9315	3467	197	314
INDEL	clair3	ultima	0.7029	109018.5	64928.5	28925	0.4631	35.5	9.5	76	0.6704	42487	30044	12294	0.6847	1245	730	464.5	0.7732	2229	519	797	0.6554	94	39	60.5	0.7822	2259	540	744.5	0.9023	1541	151	196
INDEL	deepvariant	ultima	0.7564	134426.5	39520.5	50232.5	0.7172	35.5	9.5	19	0.7315	54506	18025	23360	0.7089	1412.5	561.5	682.5	0.8312	2487	261.5	755	0.7449	108	25	49.5	0.8437	2507	292	655.5	0.9335	1604	88	151
INDEL	gatk4	ultima	0.8778	153023	20924	23239	0.2657	32	13	169	0.8586	62875	9656	11733	0.7573	1625	350	785	0.806	2411	337	842	0.6342	111	22	107	0.8322	2536	263	792	0.8915	1488	204	169
INDEL	hybrid	ultima	0.8836	156740.5	17206.5	25954	0.6864	37	8	26.5	0.8578	63944.5	8586.5	13454	0.8156	1634.5	340	460.5	0.8478	2498.5	249.5	658.5	0.7664	112.5	20.5	48.5	0.8772	2581	218	526	0.9372	1619.5	72.5	155.5
INDEL	nanocaller	ultima	0.5452	125714.5	48233	175033.5	0.336	29.5	15.5	102.5	0.4931	50654.5	21878	88124	0.5333	1122	854	1248	0.7015	2255.5	492.5	1445.5	0.5754	98	35	112	0.7129	2227.5	571.5	1267.5	0.8135	1325	367	257
INDEL	strelka	ultima	0.8648	148148	25799	21785	0.3763	32	13	96	0.8499	61550	10981	11350	0.7685	1575	401	604	0.8243	2273	475	496	0.72	108	25	59	0.847	2414	385	499	0.8782	1428	264	140
