# Supplementary material for: Joint processing of long- and short-read sequencing data with deep learning improves variant calling
Source: Cell Rep Methods. 2025 Jul 15;5(7):101107. doi: 10.1016/j.crmeth.2025.101107 (PMC12296420; doi:10.1016/j.crmeth.2025.101107)
Supplement: Table S4. Performance comparison of hybrid DeepVariant (R9.4.1) with other state-of-the-art tools, related to Figure 2 [file mmc5.xlsx]

## Sheet: Foglio1
Table S4. Performance comparison of hybrid DeepVariant (R9.4.1) with other state-of-the-art tools
Info			Overall Perfomances				Duplication FP				GC regions				genomeAD				Low Mappability				Population CNV				Seg. Dup. >10kb				TRR
type	tool	ground truth	F1	TP	FN	FP	F1	TP	FN	FP	F1	TP	FN	FP	F1	TP	FN	FP	F1	TP	FN	FP	F1	TP	FN	FP	F1	TP	FN	FP	F1	TP	FN	FP
SNP	clair3	giab	0.8612	826532	46924	219626	0.1443	203	109	2298	0.8611	273231	15892	72313	0.4423	2131	723	4678	0.5063	46824	8792	82615	0.3754	1562	504	4697	0.2618	27529	7142	148269	0.8053	3510	216	1485
SNP	deepvariant	giab	0.9057	767001	106455	53288	0.437	196	116	389	0.9045	253358	35765	17725	0.6009	1725	1129	1168	0.6889	40445	15171	21370	0.5714	1315	751	1223	0.5448	24649	10022	31186	0.9036	3291	435	268
SNP	gatk4	giab	0.9742	843128	30328	14275	0.1726	224	88	2059	0.9733	278560	10563	4724	0.327	1880	974	6757	0.8051	43293	12323	8639	0.5753	1376	690	1342	0.7638	26376	8295	8014	0.9308	3410	316	191
SNP	hybrid	giab	0.9876	860126	13330	8260	0.7008	233	79	120	0.9878	284923	4200	2845	0.6754	1910	944	904	0.854	44391	11225	3950	0.7612	1433	633	266	0.8359	27270	7401	3304	0.9721	3633	93	116
SNP	nanocaller	giab	0.7305	739325	134131	411674	0.0486	168	144	6432	0.7263	243826	45297	138594	0.2848	1968	886	9052	0.4142	45557	10059	118940	0.2332	1416	650	8660	0.1637	25157	9514	247748	0.6692	3158	568	2557
SNP	strelka	giab	0.977	853394	20062	20068	0.3447	227	85	778	0.9758	281930	7193	6819	0.5095	2042	812	3174	0.8251	44611	11005	7914	0.6697	1443	623	801	0.7961	27394	7277	6769	0.942	3538	188	248
INDEL	clair3	giab	0.4736	70115	109274	48478	0.209	14	36	75	0.4593	27757	48187	17838	0.4443	747	1289	622	0.4395	1687	1566	2717	0.3918	76	85	149	0.3304	1607	1567	5014	0.7236	1233	514	446
INDEL	deepvariant	giab	0.457	63877	115510	38130	0.3171	13	37	19	0.4386	25281	50662	14730	0.4365	698	1339	507	0.4715	1307	1943	987	0.4897	68	93	48	0.4586	1364	1809	1442	0.7507	1184	563	236
INDEL	gatk4	giab	0.9435	166541	12846	7664	0.2762	34	16	167	0.9421	70267	5676	3174	0.8306	1804	232	574	0.7878	2557	693	698	0.6135	116	45	102	0.8177	2646	527	680	0.9115	1546	201	106
INDEL	hybrid	giab	0.9204	162162	17225	11609	0.6563	32	18	16	0.9188	68263	7680	4688	0.8569	1695	342	254	0.638	2107	1143	1267	0.7027	106	55	35	0.7821	2356	817	516	0.9071	1546	201	123
INDEL	nanocaller	giab	0.0614	47169	132219	1384100	0.0208	2	48	140	0.065	19071	56875	518512	0.1602	326	1713	1841	0.0641	860	2393	22312	0.0577	32	129	916	0.0542	726	2448	23117	0.2289	582	1165	2904
INDEL	strelka	giab	0.933	161824	17563	6080	0.3879	34	16	94	0.9368	69103	6840	2645	0.831	1719	318	425	0.7958	2395	855	375	0.6768	111	50	56	0.8272	2511	662	397	0.9008	1489	258	74
SNP	clair3	ultima	0.8576	819821	46040	226342	0.1361	193	142	2308	0.8581	271280	15514	74277	0.351	1728	1351	5079	0.4579	40643	7536	88804	0.3019	1194	462	5065	0.2329	23879	5548	151922	0.7898	3414	250	1574
SNP	deepvariant	ultima	0.9037	761946	103915	58469	0.3708	170	165	412	0.903	251892	34902	19244	0.4689	1398	1681	1496	0.6498	35738	12441	26107	0.4973	1043	613	1497	0.513	21892	7535	34063	0.8874	3202	462	352
SNP	gatk4	ultima	0.9757	840693	25168	16788	0.1902	249	86	2034	0.9741	277668	9126	5653	0.3522	2069	1010	6574	0.8334	41715	6464	10219	0.599	1310	346	1408	0.806	25721	3706	8672	0.9248	3357	307	239
SNP	hybrid	ultima	0.9869	855844	10017	12732	0.625	215	120	138	0.9873	283672	3122	4196	0.6008	1771	1308	1054	0.8447	40767	7412	7578	0.7487	1256	400	443	0.8447	25343	4084	5235	0.9577	3547	117	197
SNP	nanocaller	ultima	0.7257	731758	134103	419218	0.041	142	193	6458	0.7224	241693	45101	140716	0.221	1548	1531	9470	0.3637	38652	9527	125847	0.1833	1075	581	9001	0.1385	20916	8511	251992	0.6545	3065	599	2645
SNP	strelka	ultima	0.9782	850783	15078	22799	0.3642	244	91	761	0.9763	280969	5825	7849	0.504	2075	1004	3138	0.8466	42624	5555	9904	0.694	1353	303	891	0.8292	26360	3067	7802	0.9315	3467	197	314
INDEL	clair3	ultima	0.476	69245	104703	49573	0.1725	11	34	78	0.4631	27241	45291	18492	0.4388	725	1249	648	0.4013	1437	1313	2961	0.3494	63	70	162	0.3071	1435	1365	5186	0.7063	1185	507	498
INDEL	deepvariant	ultima	0.4591	62989	110958	39266	0.2105	8	37	23	0.4417	24749	47782	15429	0.4314	677	1298	532	0.4444	1120	1628	1175	0.4416	55	78	60	0.4371	1219	1580	1596	0.7279	1126	566	292
INDEL	gatk4	ultima	0.8778	153023	20924	23239	0.2657	32	13	169	0.8586	62875	9656	11733	0.7573	1625	350	785	0.806	2411	337	842	0.6342	111	22	107	0.8322	2536	263	792	0.8915	1488	204	169
INDEL	hybrid	ultima	0.8657	150528	23420	24857	0.6279	29	16	19	0.8501	61946	10586	11935	0.7942	1546	430	421	0.6455	1967	781	1404	0.6656	91	42	50	0.8034	2269	530	605	0.8842	1483	209	191
INDEL	nanocaller	ultima	0.0601	46232	127716	1385393	0.0107	1	44	141	0.063	18506	54027	519297	0.1598	320	1657	1847	0.0576	762	1990	22416	0.0481	26	107	922	0.0506	666	2134	23180	0.2227	562	1130	2928
INDEL	strelka	ultima	0.8648	148148	25799	21785	0.3763	32	13	96	0.8499	61550	10981	11350	0.7685	1575	401	604	0.8243	2273	475	496	0.72	108	25	59	0.847	2414	385	499	0.8782	1428	264	140
