# Supplementary material for: Joint processing of long- and short-read sequencing data with deep learning improves variant calling
Source: Cell Rep Methods. 2025 Jul 15;5(7):101107. doi: 10.1016/j.crmeth.2025.101107 (PMC12296420; doi:10.1016/j.crmeth.2025.101107)
Supplement: Table S5. Performance of hybrid DeepVariant (R10.4.1) as a function of total coverage, related to Figures 3A and 3B [file mmc6.xlsx]

## Sheet: Foglio1
Table S5. Performance of hybrid DeepVariant (R10.4.1) as a function of total coverage
Type	chr	f1	f1_sd	tp	tp_sd	fn	fn_sd	fp	fp_sd	n	recall	recall_sd	precision	precision_sd	platform	short reads coverage	long reads coverage	total coverage
INDEL	chr20	0.545175	0.0207619	4769.75	279.191	6486.25	279.191	1482.75	88.7032	4	0.423752	0.0248037	0.765356	0.00564558	hybrid	0	10	10
INDEL	chr20	0.647309	0.020695	6039.75	332.449	5216.25	332.449	1386	102.596	4	0.536581	0.0295355	0.816868	0.00417565	hybrid	0	15	15
INDEL	chr20	0.698455	0.0199894	6738.5	327.083	4517.5	327.083	1331	72.8697	4	0.598658	0.0290588	0.839037	0.00473078	hybrid	0	20	20
INDEL	chr20	0.728793	0.0163041	7192.75	285.738	4063.25	285.738	1328.25	68.9511	4	0.639015	0.0253854	0.848523	0.00361345	hybrid	0	25	25
INDEL	chr20	0.745619	0.0134281	7450	249.268	3806	249.268	1322	72.5672	4	0.661869	0.0221452	0.854095	0.00362435	hybrid	0	30	30
INDEL	chr20	0.756639	0.0132092	7634.5	245.531	3621.5	245.531	1336.25	62.452	4	0.67826	0.0218135	0.855901	0.00270154	hybrid	0	35	35
INDEL	chr20	0.295935	0.0220994	2176.75	204.308	9079.25	204.308	1268	75.8727	4	0.193386	0.0181512	0.632432	0.00818593	hybrid	0	5	5
INDEL	chr20	0.782794	0.0170193	7726.25	246.385	3529.75	246.385	766	44.6692	4	0.686412	0.0218892	0.910893	0.00732166	hybrid	10	0	10
INDEL	chr20	0.898882	0.0110278	9751.5	159.159	1504.5	159.159	706.25	72.5873	4	0.866338	0.01414	0.933992	0.00736599	hybrid	10	10	20
INDEL	chr20	0.913284	0.00795144	10042.2	116.423	1213.75	116.423	713.5	54.4946	4	0.892169	0.0103435	0.935436	0.00533476	hybrid	10	15	25
INDEL	chr20	0.919703	0.00807029	10163.8	113.212	1092.25	113.212	705.5	64.7122	4	0.902963	0.010058	0.937085	0.00607754	hybrid	10	20	30
INDEL	chr20	0.922505	0.00799656	10214	111.609	1042	111.609	699	64.7302	4	0.907427	0.00991578	0.938102	0.00602282	hybrid	10	25	35
INDEL	chr20	0.925425	0.0071109	10267	105.379	989	105.379	691.5	52.7415	4	0.912135	0.00936204	0.939119	0.00493779	hybrid	10	30	40
INDEL	chr20	0.926562	0.0065659	10291.2	101.677	964.75	101.677	693.75	44.2822	4	0.91429	0.00903302	0.939182	0.00418854	hybrid	10	35	45
INDEL	chr20	0.867486	0.0144387	9142.5	212.536	2113.5	212.536	692.25	73.8664	4	0.812234	0.018882	0.930882	0.00840032	hybrid	10	5	15
INDEL	chr20	0.889289	0.0153511	9443	243.643	1813	243.643	547.75	61.1739	4	0.838931	0.0216456	0.946209	0.00709637	hybrid	15	0	15
INDEL	chr20	0.940043	0.00925862	10382.5	133.293	873.5	133.293	463.25	68.5341	4	0.922397	0.0118417	0.958392	0.00645979	hybrid	15	10	25
INDEL	chr20	0.945439	0.00754596	10514.2	103.956	741.75	103.956	486.75	63.3318	4	0.934102	0.00923535	0.95706	0.00577617	hybrid	15	15	30
INDEL	chr20	0.94828	0.00744276	10576.5	106.76	679.5	106.76	490.75	58.6309	4	0.939632	0.00948469	0.957095	0.00536811	hybrid	15	20	35
INDEL	chr20	0.949705	0.00723709	10615.2	98.5947	640.75	98.5947	501.75	64.2099	4	0.943075	0.00875939	0.956433	0.00569606	hybrid	15	25	40
INDEL	chr20	0.950353	0.00760117	10631.5	102.922	624.5	102.922	505.5	68.4324	4	0.944519	0.00914354	0.956265	0.00610029	hybrid	15	30	45
INDEL	chr20	0.951167	0.00734194	10649.2	102.174	606.75	102.174	507	63.0079	4	0.946095	0.00907733	0.956299	0.0056228	hybrid	15	35	50
INDEL	chr20	0.925745	0.0123221	10090.2	190.102	1165.75	190.102	463.25	70.3154	4	0.896433	0.0168891	0.957089	0.00708308	hybrid	15	5	20
INDEL	chr20	0.934483	0.00963914	10196.2	158.129	1059.75	158.129	379	45.1073	4	0.90585	0.0140483	0.96503	0.00457956	hybrid	20	0	20
INDEL	chr20	0.958651	0.00784226	10660.8	108.657	595.25	108.657	334.25	65.8958	4	0.947117	0.00965338	0.970476	0.00597477	hybrid	20	10	30
INDEL	chr20	0.961945	0.00683316	10746	83.2146	510	83.2146	351.75	71.1682	4	0.954691	0.00739311	0.969311	0.00626391	hybrid	20	15	35
INDEL	chr20	0.963679	0.00592057	10792.2	76.8435	463.75	76.8435	362.5	57.5645	4	0.9588	0.00682684	0.968609	0.00505794	hybrid	20	20	40
INDEL	chr20	0.963615	0.00570487	10803.5	74.5408	452.5	74.5408	377.25	54.8657	4	0.959799	0.00662218	0.967463	0.00480675	hybrid	20	25	45
INDEL	chr20	0.964138	0.00644594	10819.2	84.0491	436.75	84.0491	383	62.4019	4	0.961198	0.00746707	0.967098	0.00546098	hybrid	20	30	50
INDEL	chr20	0.964085	0.00650926	10828.8	83.0156	427.25	83.0156	395.5	65.2661	4	0.962043	0.00737531	0.966139	0.00568608	hybrid	20	35	55
INDEL	chr20	0.951226	0.00906442	10501.2	138.315	754.75	138.315	331	58.7707	4	0.932947	0.0122879	0.970257	0.00554924	hybrid	20	5	25
INDEL	chr20	0.954076	0.00759666	10534.2	120.4	721.75	120.4	300.5	44.7325	4	0.935879	0.0106965	0.973015	0.0042476	hybrid	25	0	25
INDEL	chr20	0.969007	0.00560634	10816.2	74.7368	439.75	74.7368	260.25	51.3444	4	0.960932	0.00663954	0.977222	0.00456336	hybrid	25	10	35
INDEL	chr20	0.964709	0.00766131	10718.5	112.489	537.5	112.489	254	57.0906	4	0.952248	0.00999346	0.977511	0.00520877	hybrid	25	5	30
INDEL	chr20	0.965974	0.00644442	10724.5	100.865	531.5	100.865	230.75	42.4765	4	0.952781	0.00896103	0.979551	0.00388786	hybrid	30	0	30
INDEL	chr20	0.976174	0.00498622	10919.2	66.7302	336.75	66.7302	202.75	45.7557	4	0.970083	0.00592858	0.982344	0.00404079	hybrid	30	10	40
INDEL	chr20	0.972508	0.006099	10842.2	91.1386	413.75	91.1386	205.5	44.8293	4	0.963242	0.00809702	0.981961	0.00403796	hybrid	30	5	35
INDEL	chr20	0.972043	0.00497399	10824.5	73.2371	431.5	73.2371	197.25	37.9506	4	0.961665	0.00650631	0.982652	0.00340866	hybrid	35	0	35
INDEL	chr20	0.980078	0.00407257	10974.5	50.4282	281.5	50.4282	170.25	41.9315	4	0.974991	0.00448048	0.985218	0.00366982	hybrid	35	10	45
INDEL	chr20	0.976609	0.00467478	10908	64.7611	348	64.7611	180.25	40.2026	4	0.969083	0.00575344	0.984255	0.00356636	hybrid	35	5	40
INDEL	chr20	0.478529	0.0122048	3864	112.821	7392	112.821	1032.25	54.5	4	0.343284	0.010023	0.78969	0.0135625	hybrid	5	0	5
INDEL	chr20	0.794746	0.00982537	8163.5	136.315	3092.5	136.315	1144.5	48.0174	4	0.725257	0.0121105	0.878995	0.00624491	hybrid	5	10	15
INDEL	chr20	0.833449	0.00598324	8832	100.787	2424	100.787	1133.5	16.6633	4	0.784648	0.00895422	0.888752	0.00239341	hybrid	5	15	20
INDEL	chr20	0.852726	0.00576695	9148	93.2774	2108	93.2774	1083.75	32.7147	4	0.812722	0.00828664	0.896893	0.00339179	hybrid	5	20	25
INDEL	chr20	0.861246	0.00594602	9288.75	96.8827	1967.25	96.8827	1060.75	34.082	4	0.825226	0.00860723	0.900576	0.00350558	hybrid	5	25	30
INDEL	chr20	0.867909	0.00519962	9394.25	85.8618	1861.75	85.8618	1035.25	26.4622	4	0.834599	0.00762821	0.904006	0.00280148	hybrid	5	30	35
INDEL	chr20	0.871752	0.00524391	9449.5	88.8688	1806.5	88.8688	1012.25	35.3966	4	0.839508	0.00789532	0.906595	0.00344429	hybrid	5	35	40
INDEL	chr20	0.706598	0.0142845	6722.5	181.656	4533.5	181.656	1060	53.9877	4	0.597237	0.0161385	0.865099	0.00910006	hybrid	5	5	10
SNP	chr20	0.857406	0.0131318	55469	1318.2	15864	1318.2	2574.25	252.41	4	0.777607	0.0184793	0.955599	0.00507987	hybrid	0	10	10
SNP	chr20	0.950446	0.0106596	65381.2	1221.01	5951.75	1221.01	857.5	200.464	4	0.916564	0.0171168	0.987023	0.00320968	hybrid	0	15	15
SNP	chr20	0.980507	0.00531593	69033.2	605.048	2299.75	605.048	443.25	137.056	4	0.967761	0.00848224	0.993613	0.00201314	hybrid	0	20	20
SNP	chr20	0.990201	0.00313804	70256	350.152	1077	350.152	313	92.6715	4	0.984902	0.00490882	0.995563	0.00132982	hybrid	0	25	25
SNP	chr20	0.994096	0.00165204	70745	169.216	588	169.216	252.25	66.5	4	0.991757	0.00237216	0.996447	0.000941648	hybrid	0	30	30
SNP	chr20	0.995359	0.00139145	70886.2	140.029	446.75	140.029	214.25	59.7683	4	0.993737	0.00196327	0.996987	0.000843626	hybrid	0	35	35
SNP	chr20	0.519628	0.0231307	28253.5	1796.95	43079.5	1796.95	9091.5	609.485	4	0.396079	0.0251908	0.756453	0.012434	hybrid	0	5	5
SNP	chr20	0.892573	0.00866206	59940.2	354.249	11392.8	354.249	3040.75	901.846	4	0.840288	0.00496624	0.951831	0.0137392	hybrid	10	0	10
SNP	chr20	0.989786	0.00172082	70278.2	99.8712	1054.75	99.8712	396	152.541	4	0.985214	0.00139989	0.994401	0.00215028	hybrid	10	10	20
SNP	chr20	0.995891	0.000440559	70940.8	42.6644	392.25	42.6644	193.25	25.4738	4	0.994501	0.000598229	0.997285	0.000358114	hybrid	10	15	25
SNP	chr20	0.997593	0.000297705	71132	30.0777	201	30.0777	142.25	15.3704	4	0.997182	0.000421863	0.998005	0.000215654	hybrid	10	20	30
SNP	chr20	0.99808	0.000196975	71189	21.2446	144	21.2446	130	10.9848	4	0.997981	0.000297989	0.998178	0.000153667	hybrid	10	25	35
SNP	chr20	0.998256	0.000166282	71209.8	24.116	123.25	24.116	125.5	12.4766	4	0.998272	0.000338119	0.998242	0.000174275	hybrid	10	30	40
SNP	chr20	0.998469	0.000119305	71230.2	14.6828	102.75	14.6828	115.75	14.8633	4	0.99856	0.000205559	0.998378	0.0002078	hybrid	10	35	45
SNP	chr20	0.968012	0.00546326	67998.5	267.145	3334.5	267.145	1161	511.172	4	0.953255	0.00374508	0.983239	0.00730343	hybrid	10	5	15
SNP	chr20	0.964285	0.00604621	67620.2	182.286	3712.75	182.286	1299.25	688.354	4	0.947952	0.0025556	0.981212	0.00977307	hybrid	15	0	15
SNP	chr20	0.995818	0.000724376	70918.2	45.1396	414.75	45.1396	181	71.9676	4	0.994186	0.000632802	0.997456	0.00100967	hybrid	15	10	25
SNP	chr20	0.998065	0.000356514	71161.8	27.1339	171.25	27.1339	104.75	27.8253	4	0.997599	0.000380265	0.998531	0.000390049	hybrid	15	15	30
SNP	chr20	0.998572	0.000220117	71223.8	22.9111	109.25	22.9111	94.5	11.0303	4	0.998468	0.000321188	0.998676	0.000154892	hybrid	15	20	35
SNP	chr20	0.998656	0.00014095	71238	15.6418	95	15.6418	96.75	7.80491	4	0.998668	0.000219454	0.998645	0.000109269	hybrid	15	25	40
SNP	chr20	0.998734	0.000197812	71247.5	19.8242	85.5	19.8242	95.25	9.87843	4	0.998802	0.000278027	0.998665	0.000138298	hybrid	15	30	45
SNP	chr20	0.998772	0.00013694	71252.5	14.3875	80.5	14.3875	94.75	8.22091	4	0.998872	0.000201865	0.998672	0.000115093	hybrid	15	35	50
SNP	chr20	0.988379	0.00228697	70172.2	71.0041	1160.75	71.0041	490	263.072	4	0.983728	0.000995765	0.993077	0.0036918	hybrid	15	5	20
SNP	chr20	0.984833	0.00269064	69803	60.8769	1530	60.8769	621	337.711	4	0.978551	0.000853224	0.991201	0.00473777	hybrid	20	0	20
SNP	chr20	0.997364	0.000560548	71072	29.0631	261	29.0631	114.75	57.9216	4	0.996341	0.000407297	0.998389	0.000812165	hybrid	20	10	30
SNP	chr20	0.998637	0.000461215	71210.2	38.9476	122.75	38.9476	71.75	27.8852	4	0.998279	0.00054615	0.998994	0.000390805	hybrid	20	15	35
SNP	chr20	0.99884	0.000202114	71238.2	22.6329	94.75	22.6329	70.75	8.01561	4	0.998672	0.000317399	0.999008	0.000112687	hybrid	20	20	40
SNP	chr20	0.998907	0.000125109	71251	15.4704	82	15.4704	74	4.83046	4	0.99885	0.000217017	0.998963	6.76264e-05	hybrid	20	25	45
SNP	chr20	0.998945	0.000188438	71259.8	21.1404	73.25	21.1404	77.25	6.99405	4	0.998973	0.000296403	0.998918	9.79166e-05	hybrid	20	30	50
SNP	chr20	0.998977	8.66795e-05	71265	12.6754	68	12.6754	78	1.41421	4	0.999047	0.00017793	0.998907	1.9799e-05	hybrid	20	35	55
SNP	chr20	0.993979	0.00102678	70736.2	11.3835	596.75	11.3835	260.5	137.992	4	0.991634	0.000159369	0.996336	0.00193236	hybrid	20	5	25
SNP	chr20	0.991479	0.00129016	70448.2	48.0304	884.75	48.0304	326.5	188.454	4	0.987597	0.0006734	0.995395	0.00264168	hybrid	25	0	25
SNP	chr20	0.997885	0.000403941	71111.8	28.0758	221.25	28.0758	80.25	40.6643	4	0.996899	0.000393809	0.998873	0.000570038	hybrid	25	10	35
SNP	chr20	0.995785	0.000442906	70890.5	19.0526	442.5	19.0526	157.75	80.7357	4	0.993797	0.000267025	0.997782	0.00113089	hybrid	25	5	30
SNP	chr20	0.993555	0.000769078	70639	49.5917	694	49.5917	222.75	136.138	4	0.990271	0.000695043	0.996862	0.00190886	hybrid	30	0	30
SNP	chr20	0.998055	0.000279687	71124	14.5831	209	14.5831	68.25	32.6841	4	0.99707	0.000204163	0.999042	0.00045797	hybrid	30	10	40
SNP	chr20	0.996347	0.000148219	70930.2	34.2089	402.75	34.2089	117.5	53.9413	4	0.994354	0.00047941	0.998348	0.000755889	hybrid	30	5	35
SNP	chr20	0.994215	0.000424477	70685.5	81.9003	647.5	81.9003	175.25	103.21	4	0.990923	0.00114823	0.997531	0.0014466	hybrid	35	0	35
SNP	chr20	0.997985	0.000198532	71101.5	23.8956	231.5	23.8956	55.75	30.4124	4	0.996754	0.000335097	0.999217	0.00042627	hybrid	35	10	45
SNP	chr20	0.996374	0.000164792	70915.5	54.1879	417.5	54.1879	98.75	54.9386	4	0.994147	0.000759865	0.998611	0.000770441	hybrid	35	5	40
SNP	chr20	0.608483	0.00499256	35048	558.815	36285	558.815	8815.25	796.794	4	0.49133	0.00783387	0.799289	0.0125919	hybrid	5	0	5
SNP	chr20	0.965812	0.001935	67482.8	111.338	3850.25	111.338	927.75	200.763	4	0.946024	0.00156076	0.986448	0.00290003	hybrid	5	10	15
SNP	chr20	0.987924	0.00141746	69990.5	180.781	1342.5	180.781	368.5	29.3314	4	0.98118	0.00253409	0.994764	0.000422141	hybrid	5	15	20
SNP	chr20	0.994425	0.00106981	70772	107.372	561	107.372	232.5	44.6953	4	0.992136	0.00150526	0.996726	0.000632427	hybrid	5	20	25
SNP	chr20	0.996363	0.000674305	71006	67.9264	327	67.9264	191.5	29.7265	4	0.995416	0.000952428	0.997311	0.000418724	hybrid	5	25	30
SNP	chr20	0.99718	0.000294296	71107.8	32.6024	225.25	32.6024	177	19.7821	4	0.996842	0.000457321	0.997517	0.000277087	hybrid	5	30	35
SNP	chr20	0.997648	0.000295433	71150.8	26.0048	182.25	26.0048	153.25	21.531	4	0.997445	0.000364523	0.997852	0.000301822	hybrid	5	35	40
SNP	chr20	0.888138	0.00868238	59432.2	456.985	11900.8	456.985	3073.75	808.308	4	0.833166	0.00640624	0.950903	0.0124883	hybrid	5	5	10
