# Supplementary material for: Joint processing of long- and short-read sequencing data with deep learning improves variant calling
Source: Cell Rep Methods. 2025 Jul 15;5(7):101107. doi: 10.1016/j.crmeth.2025.101107 (PMC12296420; doi:10.1016/j.crmeth.2025.101107)
Supplement: Table S6. Performance of hybrid DeepVariant (R9.4.1) as a function of total coverage, related to Figures 3A and 3B [file mmc7.xlsx]

## Sheet: Foglio1
Table S6. Performance of hybrid DeepVariant (R9.4.1) as a function of total coverage
Type	chr	f1	f1_sd	tp	tp_sd	fn	fn_sd	fp	fp_sd	n	recall	recall_sd	precision	precision_sd	platform	short reads coverage	long reads coverage	total coverage
INDEL	chr20	0.115439	#N/A	812	#N/A	10444	#N/A	2000	#N/A	1	0.072139	#N/A	0.288762	#N/A	hybrid	0	10	10
INDEL	chr20	0.163428	#N/A	1207	#N/A	10049	#N/A	2308	#N/A	1	0.107232	#N/A	0.343385	#N/A	hybrid	0	15	15
INDEL	chr20	0.201385	#N/A	1546	#N/A	9710	#N/A	2550	#N/A	1	0.137349	#N/A	0.377289	#N/A	hybrid	0	20	20
INDEL	chr20	0.229211	#N/A	1818	#N/A	9438	#N/A	2783	#N/A	1	0.161514	#N/A	0.394605	#N/A	hybrid	0	25	25
INDEL	chr20	0.251658	#N/A	2027	#N/A	9229	#N/A	2822	#N/A	1	0.180082	#N/A	0.417664	#N/A	hybrid	0	30	30
INDEL	chr20	0.27314	#N/A	2228	#N/A	9028	#N/A	2830	#N/A	1	0.197939	#N/A	0.44049	#N/A	hybrid	0	35	35
INDEL	chr20	0.055655	#N/A	356	#N/A	10900	#N/A	1181	#N/A	1	0.031628	#N/A	0.23162	#N/A	hybrid	0	5	5
INDEL	chr20	0.861119	#N/A	9009	#N/A	2247	#N/A	671	#N/A	1	0.800373	#N/A	0.931844	#N/A	hybrid	10	0	10
INDEL	chr20	0.865597	#N/A	9217	#N/A	2039	#N/A	839	#N/A	1	0.818852	#N/A	0.918002	#N/A	hybrid	10	10	20
INDEL	chr20	0.867956	#N/A	9299	#N/A	1957	#N/A	890	#N/A	1	0.826137	#N/A	0.914233	#N/A	hybrid	10	15	25
INDEL	chr20	0.871611	#N/A	9355	#N/A	1901	#N/A	872	#N/A	1	0.831112	#N/A	0.916259	#N/A	hybrid	10	20	30
INDEL	chr20	0.87135	#N/A	9366	#N/A	1890	#N/A	894	#N/A	1	0.83209	#N/A	0.914499	#N/A	hybrid	10	25	35
INDEL	chr20	0.870221	#N/A	9371	#N/A	1885	#N/A	929	#N/A	1	0.832534	#N/A	0.911482	#N/A	hybrid	10	30	40
INDEL	chr20	0.871243	#N/A	9384	#N/A	1872	#N/A	920	#N/A	1	0.833689	#N/A	0.912339	#N/A	hybrid	10	35	45
INDEL	chr20	0.861819	#N/A	9104	#N/A	2152	#N/A	782	#N/A	1	0.808813	#N/A	0.922259	#N/A	hybrid	10	5	15
INDEL	chr20	0.926629	#N/A	10120	#N/A	1136	#N/A	478	#N/A	1	0.899076	#N/A	0.955924	#N/A	hybrid	15	0	15
INDEL	chr20	0.92666	#N/A	10158	#N/A	1098	#N/A	523	#N/A	1	0.902452	#N/A	0.952203	#N/A	hybrid	15	10	25
INDEL	chr20	0.926686	#N/A	10171	#N/A	1085	#N/A	538	#N/A	1	0.903607	#N/A	0.950975	#N/A	hybrid	15	15	30
INDEL	chr20	0.928234	#N/A	10201	#N/A	1055	#N/A	536	#N/A	1	0.906272	#N/A	0.951286	#N/A	hybrid	15	20	35
INDEL	chr20	0.929007	#N/A	10211	#N/A	1045	#N/A	529	#N/A	1	0.907161	#N/A	0.951931	#N/A	hybrid	15	25	40
INDEL	chr20	0.929232	#N/A	10223	#N/A	1033	#N/A	538	#N/A	1	0.908227	#N/A	0.951233	#N/A	hybrid	15	30	45
INDEL	chr20	0.928419	#N/A	10221	#N/A	1035	#N/A	555	#N/A	1	0.908049	#N/A	0.949724	#N/A	hybrid	15	35	50
INDEL	chr20	0.926175	#N/A	10124	#N/A	1132	#N/A	494	#N/A	1	0.899431	#N/A	0.954558	#N/A	hybrid	15	5	20
INDEL	chr20	0.953757	#N/A	10542	#N/A	714	#N/A	317	#N/A	1	0.936567	#N/A	0.97159	#N/A	hybrid	20	0	20
INDEL	chr20	0.953723	#N/A	10564	#N/A	692	#N/A	343	#N/A	1	0.938522	#N/A	0.969424	#N/A	hybrid	20	10	30
INDEL	chr20	0.954088	#N/A	10578	#N/A	678	#N/A	350	#N/A	1	0.939765	#N/A	0.968853	#N/A	hybrid	20	15	35
INDEL	chr20	0.952937	#N/A	10574	#N/A	682	#N/A	373	#N/A	1	0.93941	#N/A	0.966859	#N/A	hybrid	20	20	40
INDEL	chr20	0.953365	#N/A	10583	#N/A	673	#N/A	373	#N/A	1	0.94021	#N/A	0.966894	#N/A	hybrid	20	25	45
INDEL	chr20	0.952938	#N/A	10581	#N/A	675	#N/A	381	#N/A	1	0.940032	#N/A	0.966202	#N/A	hybrid	20	30	50
INDEL	chr20	0.952806	#N/A	10580	#N/A	676	#N/A	383	#N/A	1	0.939943	#N/A	0.966025	#N/A	hybrid	20	35	55
INDEL	chr20	0.95267	#N/A	10540	#N/A	716	#N/A	341	#N/A	1	0.936389	#N/A	0.969526	#N/A	hybrid	20	5	25
INDEL	chr20	0.967352	#N/A	10756	#N/A	500	#N/A	233	#N/A	1	0.955579	#N/A	0.979419	#N/A	hybrid	25	0	25
INDEL	chr20	0.968616	#N/A	10784	#N/A	472	#N/A	234	#N/A	1	0.958067	#N/A	0.9794	#N/A	hybrid	25	10	35
INDEL	chr20	0.967783	#N/A	10767	#N/A	489	#N/A	235	#N/A	1	0.956557	#N/A	0.979277	#N/A	hybrid	25	5	30
INDEL	chr20	0.975665	#N/A	10879	#N/A	377	#N/A	171	#N/A	1	0.966507	#N/A	0.984999	#N/A	hybrid	30	0	30
INDEL	chr20	0.976521	#N/A	10906	#N/A	350	#N/A	180	#N/A	1	0.968905	#N/A	0.984257	#N/A	hybrid	30	10	40
INDEL	chr20	0.976012	#N/A	10893	#N/A	363	#N/A	178	#N/A	1	0.967751	#N/A	0.984416	#N/A	hybrid	30	5	35
INDEL	chr20	0.977755	#N/A	10918	#N/A	338	#N/A	164	#N/A	1	0.969972	#N/A	0.985664	#N/A	hybrid	35	0	35
INDEL	chr20	0.979334	#N/A	10947	#N/A	309	#N/A	158	#N/A	1	0.972548	#N/A	0.986215	#N/A	hybrid	35	10	45
INDEL	chr20	0.657212	#N/A	5953	#N/A	5303	#N/A	913	#N/A	1	0.528873	#N/A	0.867796	#N/A	hybrid	5	0	5
INDEL	chr20	0.692542	#N/A	6770	#N/A	4486	#N/A	1538	#N/A	1	0.601457	#N/A	0.816139	#N/A	hybrid	5	10	15
INDEL	chr20	0.698611	#N/A	6972	#N/A	4284	#N/A	1749	#N/A	1	0.619403	#N/A	0.801047	#N/A	hybrid	5	15	20
INDEL	chr20	0.707911	#N/A	7149	#N/A	4107	#N/A	1810	#N/A	1	0.635128	#N/A	0.799535	#N/A	hybrid	5	20	25
INDEL	chr20	0.713031	#N/A	7255	#N/A	4001	#N/A	1858	#N/A	1	0.644545	#N/A	0.797802	#N/A	hybrid	5	25	30
INDEL	chr20	0.712722	#N/A	7267	#N/A	3989	#N/A	1887	#N/A	1	0.645611	#N/A	0.795403	#N/A	hybrid	5	30	35
INDEL	chr20	0.715624	#N/A	7288	#N/A	3968	#N/A	1842	#N/A	1	0.647477	#N/A	0.799804	#N/A	hybrid	5	35	40
INDEL	chr20	0.677353	#N/A	6429	#N/A	4827	#N/A	1307	#N/A	1	0.571162	#N/A	0.832048	#N/A	hybrid	5	5	10
SNP	chr20	0.405082	#N/A	19613	#N/A	51720	#N/A	5889	#N/A	1	0.27495	#N/A	0.769086	#N/A	hybrid	0	10	10
SNP	chr20	0.528537	#N/A	27822	#N/A	43511	#N/A	6125	#N/A	1	0.39003	#N/A	0.819588	#N/A	hybrid	0	15	15
SNP	chr20	0.623687	#N/A	34906	#N/A	36427	#N/A	5696	#N/A	1	0.489339	#N/A	0.859725	#N/A	hybrid	0	20	20
SNP	chr20	0.697876	#N/A	41008	#N/A	30325	#N/A	5182	#N/A	1	0.574881	#N/A	0.887826	#N/A	hybrid	0	25	25
SNP	chr20	0.753871	#N/A	46038	#N/A	25295	#N/A	4767	#N/A	1	0.645396	#N/A	0.906178	#N/A	hybrid	0	30	30
SNP	chr20	0.797491	#N/A	50170	#N/A	21163	#N/A	4317	#N/A	1	0.703321	#N/A	0.920777	#N/A	hybrid	0	35	35
SNP	chr20	0.211944	#N/A	8894	#N/A	62439	#N/A	3701	#N/A	1	0.124683	#N/A	0.706153	#N/A	hybrid	0	5	5
SNP	chr20	0.95257	#N/A	66190	#N/A	5143	#N/A	1449	#N/A	1	0.927902	#N/A	0.978586	#N/A	hybrid	10	0	10
SNP	chr20	0.972488	#N/A	68550	#N/A	2783	#N/A	1096	#N/A	1	0.960986	#N/A	0.98427	#N/A	hybrid	10	10	20
SNP	chr20	0.977683	#N/A	69122	#N/A	2211	#N/A	945	#N/A	1	0.969005	#N/A	0.986518	#N/A	hybrid	10	15	25
SNP	chr20	0.981903	#N/A	69547	#N/A	1786	#N/A	778	#N/A	1	0.974962	#N/A	0.988942	#N/A	hybrid	10	20	30
SNP	chr20	0.98462	#N/A	69836	#N/A	1497	#N/A	685	#N/A	1	0.979014	#N/A	0.990291	#N/A	hybrid	10	25	35
SNP	chr20	0.986349	#N/A	70006	#N/A	1327	#N/A	611	#N/A	1	0.981397	#N/A	0.991351	#N/A	hybrid	10	30	40
SNP	chr20	0.988093	#N/A	70155	#N/A	1178	#N/A	513	#N/A	1	0.983486	#N/A	0.992744	#N/A	hybrid	10	35	45
SNP	chr20	0.963695	#N/A	67602	#N/A	3731	#N/A	1363	#N/A	1	0.947696	#N/A	0.980244	#N/A	hybrid	10	5	15
SNP	chr20	0.984109	#N/A	69689	#N/A	1644	#N/A	607	#N/A	1	0.976953	#N/A	0.99137	#N/A	hybrid	15	0	15
SNP	chr20	0.989772	#N/A	70344	#N/A	989	#N/A	465	#N/A	1	0.986135	#N/A	0.993436	#N/A	hybrid	15	10	25
SNP	chr20	0.99134	#N/A	70504	#N/A	829	#N/A	403	#N/A	1	0.988378	#N/A	0.99432	#N/A	hybrid	15	15	30
SNP	chr20	0.993187	#N/A	70685	#N/A	648	#N/A	322	#N/A	1	0.990916	#N/A	0.995468	#N/A	hybrid	15	20	35
SNP	chr20	0.994116	#N/A	70778	#N/A	555	#N/A	283	#N/A	1	0.99222	#N/A	0.99602	#N/A	hybrid	15	25	40
SNP	chr20	0.994425	#N/A	70805	#N/A	528	#N/A	266	#N/A	1	0.992598	#N/A	0.996259	#N/A	hybrid	15	30	45
SNP	chr20	0.995303	#N/A	70875	#N/A	458	#N/A	211	#N/A	1	0.993579	#N/A	0.997034	#N/A	hybrid	15	35	50
SNP	chr20	0.98703	#N/A	70074	#N/A	1259	#N/A	583	#N/A	1	0.98235	#N/A	0.991754	#N/A	hybrid	15	5	20
SNP	chr20	0.992447	#N/A	70554	#N/A	779	#N/A	295	#N/A	1	0.989079	#N/A	0.995839	#N/A	hybrid	20	0	20
SNP	chr20	0.994563	#N/A	70779	#N/A	554	#N/A	220	#N/A	1	0.992234	#N/A	0.996903	#N/A	hybrid	20	10	30
SNP	chr20	0.995351	#N/A	70861	#N/A	472	#N/A	190	#N/A	1	0.993383	#N/A	0.997327	#N/A	hybrid	20	15	35
SNP	chr20	0.996118	#N/A	70937	#N/A	396	#N/A	157	#N/A	1	0.994449	#N/A	0.997793	#N/A	hybrid	20	20	40
SNP	chr20	0.996716	#N/A	71008	#N/A	325	#N/A	143	#N/A	1	0.995444	#N/A	0.997991	#N/A	hybrid	20	25	45
SNP	chr20	0.99685	#N/A	71024	#N/A	309	#N/A	140	#N/A	1	0.995668	#N/A	0.998034	#N/A	hybrid	20	30	50
SNP	chr20	0.997166	#N/A	71050	#N/A	283	#N/A	121	#N/A	1	0.996033	#N/A	0.998301	#N/A	hybrid	20	35	55
SNP	chr20	0.993626	#N/A	70686	#N/A	647	#N/A	260	#N/A	1	0.99093	#N/A	0.996337	#N/A	hybrid	20	5	25
SNP	chr20	0.995178	#N/A	70783	#N/A	550	#N/A	136	#N/A	1	0.99229	#N/A	0.998084	#N/A	hybrid	25	0	25
SNP	chr20	0.996664	#N/A	70957	#N/A	376	#N/A	99	#N/A	1	0.994729	#N/A	0.998608	#N/A	hybrid	25	10	35
SNP	chr20	0.995933	#N/A	70877	#N/A	456	#N/A	123	#N/A	1	0.993607	#N/A	0.998269	#N/A	hybrid	25	5	30
SNP	chr20	0.996199	#N/A	70881	#N/A	452	#N/A	89	#N/A	1	0.993664	#N/A	0.998747	#N/A	hybrid	30	0	30
SNP	chr20	0.997318	#N/A	71023	#N/A	310	#N/A	72	#N/A	1	0.995654	#N/A	0.998988	#N/A	hybrid	30	10	40
SNP	chr20	0.996812	#N/A	70959	#N/A	374	#N/A	80	#N/A	1	0.994757	#N/A	0.998875	#N/A	hybrid	30	5	35
SNP	chr20	0.996494	#N/A	70900	#N/A	433	#N/A	66	#N/A	1	0.99393	#N/A	0.999071	#N/A	hybrid	35	0	35
SNP	chr20	0.997388	#N/A	71021	#N/A	312	#N/A	60	#N/A	1	0.995626	#N/A	0.999156	#N/A	hybrid	35	10	45
SNP	chr20	0.79097	#N/A	49217	#N/A	22116	#N/A	3899	#N/A	1	0.689961	#N/A	0.926625	#N/A	hybrid	5	0	5
SNP	chr20	0.897359	#N/A	60329	#N/A	11004	#N/A	2798	#N/A	1	0.845738	#N/A	0.955692	#N/A	hybrid	5	10	15
SNP	chr20	0.92075	#N/A	62920	#N/A	8413	#N/A	2419	#N/A	1	0.88206	#N/A	0.96299	#N/A	hybrid	5	15	20
SNP	chr20	0.9371	#N/A	64660	#N/A	6673	#N/A	2008	#N/A	1	0.906453	#N/A	0.969892	#N/A	hybrid	5	20	25
SNP	chr20	0.947128	#N/A	65755	#N/A	5578	#N/A	1764	#N/A	1	0.921803	#N/A	0.973884	#N/A	hybrid	5	25	30
SNP	chr20	0.954407	#N/A	66592	#N/A	4741	#N/A	1622	#N/A	1	0.933537	#N/A	0.976231	#N/A	hybrid	5	30	35
SNP	chr20	0.961064	#N/A	67280	#N/A	4053	#N/A	1399	#N/A	1	0.943182	#N/A	0.979638	#N/A	hybrid	5	35	40
SNP	chr20	0.856829	#N/A	55980	#N/A	15353	#N/A	3356	#N/A	1	0.78477	#N/A	0.943459	#N/A	hybrid	5	5	10
