# Supplementary material for: Joint processing of long- and short-read sequencing data with deep learning improves variant calling
Source: Cell Rep Methods. 2025 Jul 15;5(7):101107. doi: 10.1016/j.crmeth.2025.101107 (PMC12296420; doi:10.1016/j.crmeth.2025.101107)
Supplement: Table S7. Performance of SVision and dysgu as a function of Nanopore sequencing depth, related to Figure 3C [file mmc8.xlsx]

## Sheet: Foglio1
Table S7. Performance of SVision and Dysgu as a function of Nanopore sequencing depth
tool	Average coverage (X)	f1	f1_sd	recall	recall_sd	precision	precision_sd
dysgu	5	0.616147	0.0108221	0.466624	0.0126014	0.90702	0.00123527
svision	5	0.544851	0.00780334	0.384234	0.00778236	0.936413	0.00346476
dysgu	10	0.745216	0.00786745	0.635299	0.0110954	0.901239	0.00157479
svision	10	0.771913	0.00271702	0.667825	0.00678395	0.914558	0.0071728
dysgu	15	0.77029	0.00795426	0.672271	0.0115975	0.901874	0.00152103
svision	15	0.812941	0.00135687	0.740079	0.00728918	0.901864	0.00930434
dysgu	20	0.776579	0.00755455	0.67918	0.0113436	0.906695	0.00152026
svision	20	0.821816	0.000949462	0.755578	0.0067125	0.900893	0.00765716
dysgu	25	0.778509	0.00792373	0.679763	0.0116924	0.910925	0.00101448
svision	25	0.824593	0.000683121	0.759784	0.00639061	0.901593	0.00765203
dysgu	30	0.780459	0.00804438	0.681205	0.0115225	0.913664	0.0021043
svision	30	0.825947	0.000239182	0.761406	0.00568578	0.90254	0.00784317
